# Supplementary material for: Impact of construal level manipulations on delay discounting
Source: PLoS One. 2017 May 23;12(5):e0177240. doi: 10.1371/journal.pone.0177240 (PMC5441631; doi:10.1371/journal.pone.0177240)
Supplement: S1 Dataset — (XLSX) [file pone.0177240.s002.xlsx]

## Sheet: k_values_CTD_study1.xls
SubNum	Study	experimental condition	control condition	Sex	Age	Academic_Rank	Ethnicity	SAT_math	SAT_verbal	GPA	Order	k_experimental	k_control	lnk_experimental	lnk_control	experimental_rating_rater1	control_rating_rater1	experimental_rating_rater2	control_rating_rater2	mean_experimental_rating	mean_control_rating
101	1	Why	How	female	20	junior	black/African American			3.7	experimental first	0.02125	0.012529	-3.8514	-4.37971	4	-3.5	2.5	-4	3.25	-3.75
103	1	Why	How	female	20	sophomore	Hispanic/Latino	670	630	3.47	control first	1.4e-05	2.43e-05	-11.1765	-10.625	1.75	-0.5	1.75	-1	1.75	-0.75
104	1	Why	How	female	19	sophomore	white/caucasian			3.56	control first	0.004517	0.000754	-5.39991	-7.19012	1	-3	1.5	-4	1.25	-3.5
105	1	Why	How	female	16	freshman	Other			4	experimental first	0.000674	0.004718	-7.30228	-5.35637	-0.75	-3.5	-0.5	-4	-0.63	-3.75
107	1	Why	How	female	19	junior	white/caucasian			3.7	experimental first	0.002282	0.0168	-6.0827	-4.08638	1.75	-3.5	1.75	-3.5	1.75	-3.5
108	1	Why	How	female	20	junior	Asian/Southeast Asian	720	530	3.93	control first	0.000466	0.002613	-7.67132	-5.94726	2	-2.5	2	-4	2	-3.25
109	1	Why	How	male	18	freshman	white/caucasian	710	630	3.7	experimental first	0.002816	0.00495	-5.87244	-5.30837	3	3.5	3.5	2.5	3.25	3
110	1	Why	How	female	18	freshman	white/caucasian	580	670		control first	0.003089	0.00236	-5.77991	-6.04909	4	-3.5	1	-4	2.5	-3.75
112	1	Why	How	female	19	sophomore	white/caucasian	600	640	3.33	control first	0.019582	0.057003	-3.93314	-2.86465	3	-4	3	-4	3	-4
114	1	Why	How	male	20	junior	Asian/Southeast Asian	630	600	3.6	control first	0.001252	0.002768	-6.68301	-5.88963	2.5	-3.5	2.5	-3.5	2.5	-3.5
115	1	Why	How	female	20	junior	white/caucasian	640	640	3.39	experimental first	0.00678	0.007318	-4.99378	-4.91742	2.5	-4	2	-4	2.25	-4
116	1	Why	How	female	20	junior	Asian/Southeast Asian			2.2	control first	0.000137	4.9e-05	-8.89553	-9.92369	4	-4	2.5	-4	3.25	-4
117	1	Why	How	female	18	freshman	white/caucasian	600	700		experimental first	0.001039	0.003712	-6.8695	-5.59618	4	-4	3.5	-2.5	3.75	-3.25
118	1	Why	How	male	20	junior	Asian/Southeast Asian		790	3	control first	0.002799	0.000796	-5.87849	-7.13591	-3	-3.5	-3	-3	-3	-3.25
119	1	Why	How	female	18	freshman	Hispanic/Latino			3.2	experimental first	0.030522	0.48668	-3.48931	-0.720148	4	-4	2.5	-4	3.25	-4
120	1	Why	How	female	18	freshman	Hispanic/Latino	420		3.8	control first	0.064132	0.003768	-2.74681	-5.58121	3	-2	2	-1.5	2.5	-1.75
121	1	Why	How	male	20	sophomore	Other			3.56	experimental first	0.007817	0.013905	-4.85145	-4.27551	3.75	-1.75	3.5	-2.25	3.63	-2
122	1	Why	How	female	18	freshman	black/African American	460	350	3.5	control first	0.005601	0.008098	-5.18481	-4.81614	2.5	-3.75	1	-4	1.75	-3.88
123	1	Why	How	male	19	junior	white/caucasian	620	800		experimental first	0.023438	0.023438	-3.7534	-3.7534	4	-4	3.5	-3.5	3.75	-3.75
124	1	Why	How	male	20	junior	black/African American			2.5	control first	0.012515	0.144395	-4.38083	-1.9352	3.5	-3.5	2.5	-3.5	3	-3.5
125	1	Why	How	female	17	freshman	black/African American	550	600		experimental first	0.016022	0.034766	-4.13379	-3.35912	4	-4	2.5	-4	3.25	-4
126	1	Why	How	male	17	freshman	black/African American	480	510		control first	0.05572	0.028119	-2.88742	-3.57131	3	-4	2	-4	2.5	-4
127	1	Why	How	female	18	sophomore	black/African American			2.9	experimental first	1.5e-05	4.1e-05	-11.1075	-10.1019	-1.25	-4	-0.5	-3	-0.88	-3.5
128	1	Why	How	female	21	senior	white/caucasian			3	control first	0.000435	0.000169	-7.74016	-8.68561	3.25	-4	2.5	-3	2.88	-3.5
129	1	Why	How	female	20	junior	white/caucasian			3.9	experimental first	0.005195	0.01053	-5.26006	-4.55353	4	-4	3	-4	3.5	-4
130	1	Why	How	female	28	junior	white/caucasian	680	700	3.5	control first	0.002374	0.000149	-6.04318	-8.81156	3	-4	2	-4	2.5	-4
131	1	Why	How	female	19	sophomore	black/African American			2.7	experimental first	0.396086	0.01482	-0.926124	-4.21178	4	-3.75	3.5	-4	3.75	-3.88
132	1	Why	How	male	19	freshman	white/caucasian				control first	0.001332	0.00111	-6.62107	-6.8034	-4	-4	0	-3.5	-2	-3.75
133	1	Why	How	female	18	freshman	white/caucasian				experimental first	0.000397	0.002291	-7.83157	-6.07877	4	-4	2	-4	3	-4
134	1	Why	How	female	21	senior	white/caucasian	740	680	4	control first	0.001084	0.000575	-6.8271	-7.46114	2.5	-4	1	-4	1.75	-4
135	1	Why	How	male	21	junior	Asian/Southeast Asian	770	750	3.97	experimental first	2.2e-05	0.000636	-10.7245	-7.36031	4	-4	3.5	-4	3.75	-4
136	1	Why	How	female	17	freshman	white/caucasian	620	630		control first	0.003638	0.005492	-5.61632	-5.20446	3.5	-3	2.25	-3	2.88	-3
137	1	Why	How	female	20	junior	white/caucasian	630	720	3.35	experimental first	0.001595	0.00211	-6.44088	-6.16107	4	-4	3	-3.5	3.5	-3.75
138	1	Why	How	female	18	freshman	black/African American			4.2	control first	0.139305	0.048722	-1.97109	-3.02162	3.75	-4	2.5	-4	3.13	-4
139	1	Why	How	female	22	senior	white/caucasian			3.3	experimental first	0.000568	0.023326	-7.47339	-3.75819	4	-3.5	2.5	-3.25	3.25	-3.38
140	1	Why	How	female	20	junior	Asian/Southeast Asian	680	700	3	control first	0.01367	0.014562	-4.29255	-4.22934	3.5	-4	3	-3	3.25	-3.5
141	1	Why	How	female	20	junior	black/African American			2.685	experimental first	0.001386	0.001349	-6.58133	-6.60839	3.75	-3.75	2.75	-3.75	3.25	-3.75
142	1	Why	How	female	18	freshman	white/caucasian				control first	0.004006	0.001778	-5.51996	-6.33227	4	-4	2.5	-4	3.25	-4
143	1	Why	How	female	18	freshman	white/caucasian	690	690		experimental first	0.008679	0.005777	-4.74685	-5.15387	4	-3.5	3.5	-4	3.75	-3.75
144	1	Why	How	male	19	sophomore	Asian/Southeast Asian	710	530	3.45	control first	0.000186	0.000966	-8.58976	-6.94235	4	-3.75	2	-4	3	-3.88
145	1	Why	How	female	17	freshman	Asian/Southeast Asian	800			experimental first	0.012454	0.026013	-4.38571	-3.64916	4	-4	3	-3.5	3.5	-3.75
146	1	Why	How	female	20	junior	black/African American			3.3	control first	0.003768	0.00296	-5.58121	-5.82257	4	-4	2.5	-4	3.25	-4
147	1	Why	How	female	21	senior	white/caucasian			3.57	experimental first	0.000363	0.001482	-7.92111	-6.51436	4	-4	3	-3	3.5	-3.5
148	1	Why	How	female	18	freshman	white/caucasian	580	640	3.67	control first	0.00068	0.000864	-7.29342	-7.05394	2	-3	2	-3	2	-3
149	1	Why	How	female	18	freshman	Asian/Southeast Asian	620	780		experimental first	0.002118	0.0006	-6.15728	-7.41858	4	-3	3	-1	3.5	-2
150	1	Why	How	female	20	junior	white/caucasian	640	680	3	control first	0.002132	0.006976	-6.15069	-4.96528	2.5	-4	1.5	-4	2	-4
201	2	future	present	female	19	Sophmore	White/Caucasion	690	710	3.93	experimental first	0.000566	0.000738036	-7.47692	-7.21152	5.45	5.65	5.2	5.5	5.33	5.58
202	2	future	present	female	22	Junior	Hispanic/Latino			3.25	control first	0.000566	0.0232373	-7.47692	-3.762	5.75	6.2	5.1	5.8	5.43	6
203	2	future	present	female	20	Junior	Hispanic/Latino			3.1	experimental first	0.00710066	0.003368	-4.94757	-5.69344	5.75	5.6	5.2	5.4	5.48	5.5
204	2	future	present	male	20	Sophmore	White/Caucasion	690	490	3.1	control first	0.00232845	0.00506755	-6.06255	-5.2849	4.9	6.1	4.9	5.95	4.9	6.03
205	2	future	present	female	22	Senior	Hispanic/Latino	800	600	2.6	experimental first	5.51e-06	0.00293671	-12.1089	-5.83047	5.65	4.8	5.6	4.95	5.63	4.88
206	2	future	present	female	19	Junior	White/Caucasion	590	640	3.877	control first	0.0326326	0.0211121	-3.42244	-3.85791	6.2	5.8	5.95	6.75	6.08	6.28
207	2	future	present	female	18	Freshman	White/Caucasion	650	650	3.77	experimental first	0.000293	0.00124726	-8.13534	-6.68681	5.15	5.85	5.1	6.35	5.13	6.1
208	2	future	present	female	19	Sophmore	White/Caucasion	550	550	3.6	control first	0.000724	0.000732	-7.23072	-7.21973	4.45	5.35	4.7	5.1	4.58	5.23
209	2	future	present	male	19	Freshman	Asian/Southeast Asian	560	620	3.75	experimental first	0.0121842	0.0209729	-4.40761	-3.86452	5.35	5.85	5.4	6.05	5.38	5.95
210	2	future	present	female	18	Freshman	Black/African American	500	690	3.5	control first	0.0110332	0.0143231	-4.50684	-4.24588	5.5	6.25	5.6	6.45	5.55	6.35
211	2	future	present	female	20	Sophmore	Black/African American	625	550	3.2	experimental first	0.0190235	1.07488	-3.96208	0.0722125	5.4	5.9	5.9	6.2	5.65	6.05
212	2	future	present	male	21	Senior	Asian/Southeast Asian			3.3	control first	0.00985386	5.05036	-4.61989	1.61946	5.85	5.9	6.05	6	5.95	5.95
213	2	future	present	female	20	Junior	White/Caucasion			3.5	experimental first	0.023657	0.0285633	-3.7441	-3.55563	5.25	5.3	5.25	5.95	5.25	5.63
214	2	future	present	female	20	Sophmore	White/Caucasion			3.24	control first	0.0295204	0.0449809	-3.52267	-3.10152	5.75	5.95	5.95	6.1	5.85	6.03
215	2	future	present	female	20	Senior	White/Caucasion	600	660	3.74	experimental first	0.00115375	0.000463	-6.76474	-7.67778	5.15	5.75	5.25	5.75	5.2	5.75
216	2	future	present	male	19	Freshman	White/Caucasion	450	360	2	control first	0.000214	0.000932	-8.44953	-6.97818	4.5	5.6	4.85	6	4.68	5.8
217	2	future	present	female	20	Junior	Asian/Southeast Asian	560	690	3.465	experimental first	9.75e-05	0.000187	-9.23566	-8.5844	5.45	5.5	5.95	6.1	5.7	5.8
218	2	future	present	female	22	Junior	Asian/Southeast Asian	400	700	3	control first	0.00204824	0.00128825	-6.19078	-6.65447	5.7	5.8	5.05	5.95	5.38	5.88
219	2	future	present	male	21	Senior	Black/African American	580	620	3.2	experimental first	0.0112098	0.00590409	-4.49096	-5.13211	5.8	5.8	6.25	5.95	6.03	5.88
220	2	future	present	male	22	Senior	Asian/Southeast Asian			2.3	control first	0.0198396	0.0613757	-3.92008	-2.79074	5.75	5.55	5.25	5.8	5.5	5.68
221	2	future	present	male	20	Sophmore	Asian/Southeast Asian	650	610	3.227	experimental first	0.0199429	0.00998887	-3.91488	-4.60628	5.65	4.89	5.1	5.05	5.38	4.97
222	2	future	present	female	22	Senior	Black/African American	600	550	2.95	control first	0.0281112	0.0279856	-3.57159	-3.57607	5.79	6.05	5.7	5.8	5.74	5.93
223	2	future	present	male	19	Junior	White/Caucasion	660	710	3.49	experimental first	0.00138761	0.000497	-6.58018	-7.60692	5.35	5.55	5.5	5.45	5.43	5.5
224	2	future	present	female	19	Freshman	White/Caucasion	600	600	2.1	control first	0.000548	0.00589423	-7.50924	-5.13378	5.05	5.95	5	6.1	5.03	6.03
225	2	future	present	female	20	Sophmore	Asian/Southeast Asian	610	720	2.38	experimental first	0.0264378	0.00635127	-3.63296	-5.0591	6	5.9	5.55	5.5	5.78	5.7
226	2	future	present	female	26	Junior	Asian/Southeast Asian	300	550	2.75	control first	0.00422867	0.0056811	-5.46587	-5.17061	5.75	5.8	6	6.2	5.88	6
227	2	future	present	male	23	Junior	Asian/Southeast Asian	400	800	3.2	experimental first	0.000935	0.00114455	-6.97496	-6.77275	5.16	5.15	5.5	5.5	5.33	5.33
228	2	future	present	female	21	Junior	White/Caucasion	600	750	2.7	control first	0.00632093	0.0436561	-5.06389	-3.13141	5.65	5.7	5.7	5.7	5.68	5.7
229	2	future	present	female	18	Freshman	Black/African American	530	590	2.9	experimental first	0.0050922	0.00922434	-5.28005	-4.68591	5.5	5.45	5.25	5.55	5.38	5.5
230	2	future	present	female	20	Junior	White/Caucasion	610	670	3.7	control first	0.00641979	0.00134891	-5.04837	-6.60846	5.7	5.95	5.55	6.3	5.63	6.13
232	2	future	present	female	22	Senior	White/Caucasion	650	600	3.49	control first	0.0368303	0.00893879	-3.30144	-4.71736	5.5	6.2	5.6	6.2	5.55	6.2
233	2	future	present	female	19	Freshman	Asian/Southeast Asian	670	800	3.75	experimental first	0.000745	0.000249	-7.20213	-8.29806	5.9	5.7	5.4	5.2	5.65	5.45
234	2	future	present	female	21	Senior	Other	610	600	3	control first	0.000433	0.00362118	-7.74477	-5.62096	5.8	5.6	5.5	5.85	5.65	5.73
235	2	future	present	female	20	Sophmore	Hispanic/Latino	360	710	3.37	experimental first	0.00708336	0.00684163	-4.95001	-4.98473	6.6	6.15	6.6	6.55	6.6	6.35
236	2	future	present	male	23	Freshman	White/Caucasion			3.1	control first	0.000104	0.000315	-9.17112	-8.06294	5.3	6.05	5.3	5.85	5.3	5.95
237	2	future	present	female	20	Sophmore	White/Caucasion	550	650	3.5	experimental first	0.0166723	0.00399013	-4.09401	-5.52393	5.35	5.3	5.5	5.6	5.43	5.45
238	2	future	present	male	19	Sophmore	White/Caucasion	740	790	3.42	control first	0.0442909	0.0613739	-3.11698	-2.79077	5.75	6	6	5.75	5.88	5.88
239	2	future	present	male	19	Sophmore	Hispanic/Latino			2.85	experimental first	0.143449	0.0151889	-1.94178	-4.18719	5.65	5.45	6.05	5.55	5.85	5.5
240	2	future	present	female	20	Freshman	White/Caucasion	760	620	3.75	control first	0.00221248	0.00329653	-6.11364	-5.71489	3.8	5.95	4	6.05	3.9	6
241	2	future	present	female	23	Junior	White/Caucasion			3.4	experimental first	0.00752291	0.0177365	-4.8898	-4.03213	5.7	5.65	5.9	5.8	5.8	5.73
242	2	future	present	female	22	Junior	Asian/Southeast Asian	560	700	3.61	control first	0.00166192	0.00244097	-6.39978	-6.01536	5.75	5.95	5.9	5.65	5.83	5.8
243	2	future	present	male	19	Sophmore	Asian/Southeast Asian	780	800	3.48	experimental first	0.00147159	0.00168889	-6.52142	-6.38368	5.8	5.65	5.35	5.65	5.57	5.65
301	3	present	future	female	22	senior	Asian/Southeast Asian			3.3	experimental first	6e-06	1.6e-05	-12.0238	-11.0429	4	4	4	4	4	4
302	3	present	future	male	18	freshman	white/caucasian				control first	0.000991	0.000671	-6.9168	-7.30674	4	4	4	4	4	4
303	3	present	future	female	19	sophomore	white/caucasian	540	660	3.12	experimental first	0.054952	0.078053	-2.9013	-2.55037	4	4	3	4	4	3.5
304	3	present	future	female	19	freshman	white/caucasian			4	control first	0.00083	0.011916	-7.09408	-4.42987	4	4	4	4	4	4
305	3	present	future	male	19	sophomore	black/African American	670	560	3.3	experimental first	0.000573	0.000588	-7.46462	-7.43878	4	4	4	4	4	4
306	3	present	future	female	19	sophomore	Other	680	650	3.65	control first	0.000701	0.002256	-7.263	-6.09416	4	4	3.75	4	4	3.875
307	3	present	future	female	18	freshman	Hispanic/Latino			3.5	experimental first	0.000353	0.000625	-7.94904	-7.37776	4	3.75	3.75	3.75	3.75	3.875
308	3	present	future	female	21	junior	Other			2.7	control first	0.000904	0.001143	-7.00868	-6.7741	4	4	4	4	4	4
309	3	present	future	female	28	junior	Asian/Southeast Asian	780	750	3.68	experimental first	4.7e-05	4e-05	-9.96536	-10.1266	4	4	4	4	4	4
310	3	present	future	female	19	sophomore	Asian/Southeast Asian			3.65	control first	0.0001	0.00023	-9.21034	-8.37743	4	4	4	4	4	4
311	3	present	future	male	19	freshman	white/caucasian	600	600	2.8	experimental first	0.018876	0.002653	-3.96986	-5.93206	4	4	4	4	4	4
312	3	present	future	female	18	freshman	Asian/Southeast Asian	650	600	3	control first	0.018434	0.005852	-3.99356	-5.14097	4	4	4	4	4	4
313	3	present	future	female	19	sophomore	black/African American			2.88	experimental first	0.00591	0.003688	-5.13111	-5.60267	4	4	4	4	4	4
314	3	present	future	male	21	junior	Asian/Southeast Asian	730	790	4.79	control first	0.000576	0.004951	-7.4594	-5.30817	4	4	4	4	4	4
315	3	present	future	female	18	freshman	black/African American				experimental first	0.014808	0.007037	-4.21259	-4.95657	4	3	4	3	3	4
316	3	present	future	male	20	junior	black/African American	730	670	2.03	control first	0.009653	0.020662	-4.64049	-3.87946	4	4	4	4	4	4
317	3	present	future	male	19	freshman	black/African American	670	710	3.53	experimental first	0.021027	0.008029	-3.86195	-4.8247	4	4	4	4	4	4
318	3	present	future	female	19	sophomore	black/African American				control first	0.030818	0.047858	-3.47966	-3.03952	4	4	4	4	4	4
319	3	present	future	male	19	sophomore	white/caucasian	670	690	3.98	experimental first	0.001076	0.000741	-6.8345	-7.20751	4	4	4	4	4	4
320	3	present	future	female	19	freshman	black/African American	510	520	2.7	control first	0.008388	0.019673	-4.78095	-3.92851	4	4	4	4	4	4
321	3	present	future	female	18	freshman	white/caucasian	770	690	4	experimental first	0.006224	0.004815	-5.07934	-5.33602	4	4	4	4	4	4
322	3	present	future	female	22	senior	Native American/American Indian			3.4	control first	0.015825	0.01535	-4.14616	-4.17664	4	4	4	4	4	4
323	3	present	future	female	19	sophomore	white/caucasian	650	730	3.3	experimental first	0.006262	0.005109	-5.07326	-5.27675	4	3.75	4	4	3.875	4
325	3	present	future	female	20	junior	white/caucasian			3.2	experimental first	0.002172	0.003136	-6.13211	-5.76481	4	4	4	4	4	4
326	3	present	future	female	20	senior	black/African American	690	580	3.2	control first	0.118065	2.24227	-2.13652	0.807487	4	4	4	4	4	4
327	3	present	future	male	21	senior	Hispanic/Latino			3.99	experimental first	0.000757	0.00513	-7.18615	-5.27265	4	4	4	4	4	4
328	3	present	future	female	18	freshman	black/African American	640	620		control first	0.002625	0.007449	-5.94267	-4.89968	4	4	4	4	4	4
329	3	present	future	female	18	sophomore	Asian/Southeast Asian	650	700	3.1	experimental first	0.002641	0.002253	-5.9366	-6.09549	4	4	4	4	4	4
330	3	present	future	female	18	freshman	white/caucasian			3.7	control first	0.016064	0.043565	-4.13117	-3.1335	4	4	4	4	4	4
331	3	present	future	female	19	junior	white/caucasian			3.3	experimental first	0.004865	0.004518	-5.32569	-5.39969	4	4	4	4	4	4
332	3	present	future	female	21	senior	Asian/Southeast Asian			3.8	control first	0.000962	0.001575	-6.9465	-6.4535	4	4	4	4	4	4
334	3	present	future	female	20	junior	Hispanic/Latino			3.8	control first	0.020011	0.015489	-3.91147	-4.16763	2	4	2	4	4	2
335	3	present	future	female	19	sophomore	black/African American			3.68	experimental first	0.007459	0.001504	-4.89833	-6.49963	4	4	4	4	4	4
336	3	present	future	female	19	sophomore	white/caucasian	650	600	3	control first	0.013466	0.005782	-4.30759	-5.15301	4	4	4	4	4	4
337	3	present	future	female	20	sophomore	white/caucasian	530	690	2.4	experimental first	0.008	0.007237	-4.82831	-4.92855	4	4	4	4	4	4
339	3	present	future	female	18	sophomore	white/caucasian			3.87	experimental first	0.000667	0.001191	-7.31272	-6.73296	4	3.75	4	4	3.875	4
340	3	present	future	female	18	freshman	black/African American	520	600	3.5	control first	0.02737	0.030522	-3.59831	-3.48931	4	4	4	4	4	4
341	3	present	future	female	19	sophomore	Hispanic/Latino	590	620	3.38	experimental first	0.025587	0.026541	-3.66567	-3.62906	4	4	4	4	4	4
342	3	present	future	female	18	freshman	white/caucasian	590		4.1	control first	0.002252	0.002168	-6.09594	-6.13395	3	3.75	3	3.75	3.75	3
343	3	present	future	female	21	senior	white/caucasian	740	680	3.08	experimental first	0.003494	0.000268	-5.65671	-8.22452	4	4	4	4	4	4
344	3	present	future	female	19	junior	black/African American			3.1	control first	0.003023	0.00591	-5.80151	-5.13111	4	4	4	4	4	4
345	3	present	future	female	16	999	Asian/Southeast Asian			4.14	experimental first	16.6979	16.6979	2.81528	2.81528	4	4	4	4	4	4
346	3	present	future	female	31	senior	white/caucasian			3.2	control first	0.000123	0.013831	-9.00333	-4.28084	3	3	3	3	3	3
347	3	present	future	female	18	freshman	white/caucasian				experimental first	0.000734	0.000828	-7.217	-7.0965	4	4	4	4	4	4
348	3	present	future	female	19	junior	Asian/Southeast Asian				experimental first	0.011821	0.001461	-4.43788	-6.52863	4	4	4	4	4	4
349	3	present	future	female	17	freshman	Asian/Southeast Asian	670	760		control first	0.0006	0.00019	-7.41858	-8.56849	4	4	4	4	4	4
350	3	present	future	female	20	senior	black/African American	690	580	3.2	experimental first	0.009431	0.015677	-4.66375	-4.15556	4	4	4	4	4	4
